# Supplementary material for: Molecular phylogeny reveals food plasticity in the evolution of true ladybird beetles (Coleoptera: Coccinellidae: Coccinellini)
Source: BMC Evol Biol. 2017 Jun 26;17:151. doi: 10.1186/s12862-017-1002-3 (PMC5485688; doi:10.1186/s12862-017-1002-3)
Supplement: Supplementary file 3 — The nucleotide multiple sequence alignment (MSA), used for the phylogenetic analysis, its partitions, nucleotide composition information and percentage of gaps and ambiguities per taxa. It contains 52 taxa identified by the species name, their voucher number and the gene fragments: WGL, TOPO, COI, CADXM and CADMC. (NEX 171 kb) [file 12862_2017_1002_MOESM3_ESM.nex]

#NEXUS
begin taxa;
	dimensions ntax=52;
	taxlabels
	'ANIC-COL3672_Aiolocaria_hexaspilota'
	'ANIC-COC164_Synona_melanaria'
	'ANIC-COL3649_Oenopia_conglobata'
	'ANIC-COL2512_Chilocorus_malasiae'
	'ANIC-COC151_Cheilomenes_lunata'
	'ANIC-COC038_Menochilus_sexmaculata'
	'ANIC-COL3679_Tytthaspis_gebleri'
	'ANIC-COL3680_Bulaea_lichatschovi'
	'ANIC-COL3790_Scymnomorphus_cuspidatus'
	'ANIC-COC244_Anisosticta_novemdecimpunctata'
	'ANIC-COC247_Coleomegilla_maculata'
	'ANIC-COC246_Calvia_decemguttata'
	'ANIC-COC037_Coccinella_transversalis'
	'ANIC-COC019_Harmonia_conformis'
	'ANIC-COL3652_Hippodamia_variegata'
	'ANIC-COL356_Holopsis_sp_B'
	'ANIC-COL437_Holopsis_sp_A'
	'ANIC-COC156_Psyllobora_vigintiduopunctata'
	'ANIC-COC230_Aphidecta_obliterata'
	'ANIC-COL3736_Aspidimerus_nigritus'
	'ANIC-COL3737_Cryptogonus_bimaculatus'
	'ANIC-COL3621_Sticholotis_sp'
	'ANIC-COL3754_Sasajiscymnus_sp'
	'ANIC-COL176_Rhyzobius_sp_B_ex_AU'
	'ANIC-COL3816_Rodolia_pumila'
	'ANIC-COL6047_Singhikalia_sp'
	'ANIC-COC022_Coccinella_septempunctata'
	'ANIC-COL3659_Coccinella_transversoguttata'
	'ANIC-COC242_Adalia_bipunctata_ex_USA'
	'ANIC-COC160_Eriopis_connexa'
	'ANIC-COC85_Orcus_sp'
	'ANIC-COC036_Harmonia_axyridis'
	'ANIC-COC035_Hippodamia_tredecimpunctata'
	'ANIC-COL3658_Myzia_oblongoguttata'
	'ANIC-COL3601_Afissa_rana'
	'ANIC-COL3603_Halyzia_sanscrita'
	'ANIC-COC159_Megalocaria_sp'
	'ANIC-COL3698_Epilachna_confusa'
	'ANIC-COC220_Phrynocaria_gratiosa'
	'ANIC-COC039_Lemnia_bissellata'
	'ANIC-COC032_Propylea_japonica'
	'ANIC-COL2516_Cleobora_mellyi'
	'ANIC-COL3811_Delphastus_catalinae'
	'ANIC-COL6002_Coelophora_sp_ex_AU_'
	'ANIC-COL6006_Cycloneda_cf_ancoralis'
	'ANIC-COL6011_Coccinella_californica'
	'ANIC-COL6013_Olla_v-nigrum'
	'ANIC-COL6015_Paranaemia_vittigera'
	'ANIC-COL6022_Illeis_galbula_ex_PNG'
	'ANIC-COL6052_Coccinula_sp_ex_Poland'
	'ANIC-COL6060_Anatis_ocellata'
	'ANIC-COL6071_Seladia_sp_ex_Costa_Rica'
;
end;
begin characters;
	dimensions nchar=3291;
	format datatype=dna missing=? gap=-;
	matrix
	'ANIC-COL3672_Aiolocaria_hexaspilota'	GATTTGGAGTGTTTGTTCGATGTTTTCATAGAACTTGTGTTGAACCTTGGTAAAAATGAAATAACTGCGTTAGAAGGTATAAAAATGAAGTTGAGGCCGAAAAAAGTTCTTTTGATCGGATCAGGTGGACTATCCATTGGTCAAGCTGGAGAATTTGATTACTCTGGATCACAGGCCATCAAAGCACTACGTGAAGAGAACATTCAAACAGTTTTAATAAACCCCAACATAGCCACTGTACAGACTTCGAAAGGATTAGCCGATAAAGTGTATTTTTTACCACTTGTGGCAGACTATGTGGAGCAAGTCATCAAGGTGGAACGTCCAGATGGCGCTCTACTAACATTTGGAGGCCAAACGGGTCTTAACTGTGGTATTGAACTGGAGAAAAAGGGAGTT…
	'ANIC-COC164_Synona_melanaria'	GATTTAGAGTGTTTATTCGACGTTTTCCTAGACCTTGTCTTGAGCCATGGTAAAAGCGAGATTACCGCATTCGAAAGTATAAGAACAAAGTTGAGACCAAAAAAAGTTCTTTTAATTGGATCAGGAGGATTATCCATTGGCCAAGCTGGGGAGTTCGATTATTCTGGATCCCAAGCAATCAAAGCATTACGCGAAGAGAATATTCAAACAGTTCTAATCAACCCCAATATAGCTACAGTACAAACGTCGAAAGGATTAGCCGATAAAGTCTATTTCTTACCTTTAGTCGCAGACTATGTAGAGCAAGTCATCAAGGTGGAACGACCAGATGGTGCATTACTAACATTTGGAGGCCAAACAGGCTTAAACTGTGGTATCGAATTGGAGAAAAAGGGAGTT…
	'ANIC-COL3649_Oenopia_conglobata'	---------------------------------------------------------------ACTCCATTGGAAAGTATCAGGTCAAAGTTAAGACCAAAGAAAGTCCTTCTGATTGGATCAGGTGGATTATCAATCGGCCAAGCTGGAGAATTTGATTATTCTGGATCTCAAGCAATCAAAGCTCTACGGGAGGAAAACATTCAAACGGTTTTGATAAATCCTAATATTGCAACTGTACAAACATCCAAAGGATTAGCTGATAAAGTTTATTTCTTACCTCTTGTGGCAGAATATGTGGAGCAGGTGATCAAGGTAGAACGTCCGGATGGTGCTTTATTGACATTTGGCGGTCAAACAGGTCTGAACTGTGGTATTGAATTGGAGAAAAAAGGCGTT…
	'ANIC-COL2512_Chilocorus_malasiae'	GACCTTGAAAATTTATTCGATGTTTTCATAGATGTAATTAAAAATCGAGGA---AACAGAGTAACTGTGAAGGAACTTATTCAACAAAAGTTGAGACCTAAAAAAGTACTGTTGATTGGATCTGGTGGATTGTCCATTGGCCAGGCAGGTGAATTTGATTATTCTGGTTCACAAGCAATAAAAGCATTAGGCGAAGAGAACATTCAAACGGTTTTAATCAATCCTAATATAGCAACAGTTCAAACATCTAAAGGATTAGCTGACAAAGTATACTTTTTGCCTTTAGTGGCAGAATACGTCGAGCAAGTCATCAAAGTTGAAAGGCCTGATGGAGTATTATTAACATTTGGTGGACAAACAGGCTTGAATTGTGGTATCGAACTTGAGAAAAAAGGAGTG…
	'ANIC-COC151_Cheilomenes_lunata'	GATTTGGAAAGATTATTCGATGTATTTTTAAATCTGGTTTTGACTAACGGCAAAAATGAAGAAACAGCATTGGAGAGTATAAGATCAAAGTTAAGACCAAAGAAAGTACTTATCATCGGATCAGGTGGATTGTCGATAGGTCAAGCTGGAGAATTTGACTACTCAGGATCGCAAGCTATCAAAGCACTACGCGAAGAGAATATTAGAACCGTTCTAATCAATCCCAATATAGCCACTGTCCAAACTTCTAAAGGACTAGCTGATAAAGTCTACTTCTTGCCACTGGTTGCAGATTATGTCGAGCAAGTTATCAAGGTGGAGCGTCCAGATGGAGCTCTATTGACATTCGGTGGCCAAACAGGTCTCAACTGTGGTATTGAACTGGAGAAGAAAGGGGTT…
	'ANIC-COC038_Menochilus_sexmaculata'	GATTTAGAATGTTTGTTCGACGTATTCCTAGATCTTGTATTAACTCACGACAAAAATAATATAACTGCTCTGGAAAATTTAAGGTCAAAATTGAGACCCAAGAAGGTACTTCTTATTGGATCAGGAGGATTATCGATCGGTCAAGCTGGAGAATTCGACTACTCCGGATCGCAAGCGATCAAGGCCCTACGCGAAGAAAACATTCAAACTGTTTTGATAAATCCCAATATAGCCACAGTTCAAACTTCGAAAGGATTAGCTGATAAAGTATACTTCCTGCCACTTGTTGCGGATTATGTAGAGCAAGTTATCAAGGTGGAACGTCCGGATGGAGCTCTATTGACCTTTGGAGGTCAAACAGGTCTCAACTGTGGTATTGAACTGCAGAAAAAAGGAGTT…
	'ANIC-COL3679_Tytthaspis_gebleri'	GATTTAGAATGCTTGTTCGATGTTTTCATAGATCTTGTTTTGACCCACAATAAAAACGATATTACAGCTTTCGAAAACATTAAGGCTAAGTTAAGACCGAAAAAGGTTCTTTTGATTGGGTCAGGCGGACTATCTATAGGCCAAGCTGGAGAGTTTGATTATTCAGGATCACAAGCAATCAAAGCCCTACGCGAAGAGAACATCCAAACTGTTCTGATCAATCCCAACATAGCTACAGTTCAAACTTCAAAAGGACTAGCTGACAAAGTGTACTTCCTGCCACTGGTGGCCGATTATGTGGAGCAAGTGATCAAGGTCGAACGTCCAGATGGTGCCTTATTGACGTTCGGTGGTCAAACTGGTCTAAACTGCGGCATAGAGTTGGAGAGAAAAGGCGTT…
	'ANIC-COL3680_Bulaea_lichatschovi'	GATTTAGAATGTTTGTTCGATGTTTTCATAGATCTCGTTTTGACCAACGGTAAAAACGATATTACAGCTTTTGAAAACATTAAGTCTAAGTTAAGACCCAAGAAAGTTCTTCTGATTGGTTCGGGCGGACTATCTATAGGTCAAGCCGGAGAGTTTGATTATTCAGGATCTCAAGCAATCAAAGCTCTTCGCGAAGAAAACATTCAAACCGTTTTGATTAATCCTAATATAGCTACAGTTCAAACTTCCAAAGGACTAGCTGACAAAGTATACTTCCTGCCACTTGTAGCCGACTATGTGGAACAAGTAATCAAAGTGGAACGCCCAGATGGAGCCCTACTTACGTTTGGTGGCCAAACCGGTCTCAATTGTGGCATAGAATTAGAGAAAAAAGGTGTT…
	'ANIC-COL3790_Scymnomorphus_cuspidatus'	GATTTGGAAGTACTGTTCGATGTATTTATTGAACTAGCTAAACGCTTCCAGAATGAGAAAATTTCGGCTAAAGATGTTATTATTAAAAAGTTAAGACCTAAAAAGGTTCTATTGATAGGATCTGGGGGGCTGTCAATCGGTCAAGCTGGAGAGTTCGATTATTCAGGCTCTCAAGCCATCAAGGCCCTAAGGGAAGAAAATATAAAATCTGTTCTTATAAACCCTAACATAGCCACCGTACAAACTTCGAAAGGTCTTGCAGACAAAGTGTACTTTTTACCTCTATTACCAGAGTATGTTGAACAAGTTATTCAAGCCGAAAGACCCGATGGTATCCTCCTGACTTTTGGAGGCCAAACCGGTCTAAACTGCGGAATTGAACTAGAAAAACTTGGAATT…
	'ANIC-COC244_Anisosticta_novemdecimpunctata'	GATTTGGAATGTTTGTTTGATGTTTTCATAGATCTCGTCTTGACCCATGATAAAAATGATATTACAGCTTTTGATAACATAAAATCTAAGTTACGGCCTAAAAAAGTTCTTCTGATTGGTTCAGGAGGACTATCTATAGGTCAAGCCGGAGAGTTTGATTACTCAGGATCTCAAGCAATCAAAGCACTTCGGGAAGAAAATATTCAAACTGTCTTAATAAATCCCAACATAGCTACAGTTCAAACTTCTAAAGGACTGGCTGATAAAGTGTACTTCCTGCCACTTGTATCCGACTATGTTGAACAAGTTATCAAGGTGGAACGACCAGATGGAGCCTTACTAACATTCGGTGGTCAAACTGGTCTCAATTGTGGCATAGAATTAGAGAGAAAGGGCGTT…
	'ANIC-COC247_Coleomegilla_maculata'	GATCTAGAATGTTTATTCGATGTTTTTCTGAATCTCGTTCTAAAGAGTAGTGAAAACGAAATAACTGCTCTAGAAATGATCAAGTCTAAATTGAGACCAAAGAAAGTGCTTTTGATTGGATCCGGGGGTTTGTCTATTGGCCAGGCCGGAGAGTTCGATTACTCAGGTTCGCAAGCTATCAAAGCATTACGAGAAGAAAATATTCAAACAGTTCTCATAAATCCGAATATAGCCACAGTTCAAACTTCCAAAGGTCTCGCAGATAAAGTTTATTTTTTGCCACTTGTGGCTGAATACGTCGAACAAGTTATTAAGGTCGAACGTCCAGATGGTGCCCTATTAACATTTGGAGGTCAAACCGGTCTTAATTGTGGCATAGAATTAGAGAGAAAAGGAGTT…
	'ANIC-COC246_Calvia_decemguttata'	---------------------------------------------------------------------------------------------------------------------------------------------------------------------------------------------------------------------------------------------------------------------------------------------------------------------------------------------------------------------------------------------------------------…
	'ANIC-COC037_Coccinella_transversalis'	---------------------------------------------------------------------------------------------------------------------------------------------------------------------------------------------------------------------------------------------------------------------------------------------------------------------------------------------------------------------------------------------------------------…
	'ANIC-COC019_Harmonia_conformis'	---------------------------------------------------------------------------------------------------------------------------------------------------------------------------------------------------------------------------------------------------------------------------------------------------------------------------------------------------------------------------------------------------------------…
	'ANIC-COL3652_Hippodamia_variegata'	---------------------------------------------------------------------------------------------------------------------------------------------------------------------------------------------------------------------------------------------------------------------------------------------------------------------------------------------------------------------------------------------------------------…
	'ANIC-COL356_Holopsis_sp_B'	---------------------------------------------------------------------------------------------------------------------------------------------------------------------------------------------------------------------------------------------------------------------------------------------------------------------------------------------------------------------------------------------------------------…
	'ANIC-COL437_Holopsis_sp_A'	---------------------------------------------------------------------------------------------------------------------------------------------------------------------------------------------------------------------------------------------------------------------------------------------------------------------------------------------------------------------------------------------------------------…
	'ANIC-COC156_Psyllobora_vigintiduopunctata'	---------------------------------------------------------------------------------------------------------------------------------------------------------------------------------------------------------------------------------------------------------------------------------------------------------------------------------------------------------------------------------------------------------------…
	'ANIC-COC230_Aphidecta_obliterata'	---------------------------------------------------------------------------------------------------------------------------------------------------------------------------------------------------------------------------------------------------------------------------------------------------------------------------------------------------------------------------------------------------------------…
	'ANIC-COL3736_Aspidimerus_nigritus'	GATTTAGAATTCTTATTTGACGTTTTCATAGATCTGGTGAAAAATCAAGGAAAGGAAGCTCTTTCTGCCAAAAATTTTATAAAATCGAGTTTTCGACCTAAGAAAGTTCTCCTAATTGGGTCTGGTGGTCTGTCCATTGGTCAAGCCGGAGAATTTGATTATTCAGGTTCTCAAGCAATTAAAGCGTTACGAGAAGAGAATATTAGGACTGTTCTCATAAACCCTAATATAGCTACAGTTCAAACTTCCAAAGGCTTAGCAGATAAAGTTTATTTTCTTCCTTTGGCTGCTGATTATGTTGAACAAGTTATTAAGGTTGAAAGACCTGATGGAGTACTTTTGACTTTTGGTGGACAAACAGGATTAAATTGTGGAATAGAACTGGAGAAAAAAGGGGTA…
	'ANIC-COL3737_Cryptogonus_bimaculatus'	GATTTAGAATTATTATTTGACATTTTCATAGATCTGGTAAAAAATCAAGGAAAGGGAGATATTTCTGCCAACAATTGGATAAAATCGAGATTAAGACCTAAGAAAGTTCTTTTAATTGGTTCTGGTGGTCTGTCAATTGGTCAAGCTGGAGAATTTGATTATTCAGGTTCTCAAGCAATCAAAGCGTTACGAGAAGAAAATATTAGGACTGTTCTCATAAACCCTAATATAGCTACAGTTCAAACGTCCAAAGGCTTAGCAGATAAAGTATATTTTCTTCCTTTGGCTGCTGATTATGTGGAACAAGTTATTAAGGTCGAAAGACCTGATGGAGTACTTTTAACTTTTGGTGGGCAAACAGGTTTAAATTGTGGAATAGAACTTGAGAAAAAAGGGGTA…
	'ANIC-COL3621_Sticholotis_sp'	GACTTAGAGAGTTTATTTGATGTATTTTTGGATCTGGTAAAAACTCACCGTACCAGTGAAGTTACAGCAAAAGATTATATTAAATCAAAACTTAGACCCAAAAAAGTGTTATTAATTGGATCTGGTGGACTGTCTATTGGACAAGCTGGTGAATTCGATTATTCTGGATCGCAGGCAATTAAAGCTTTGCGCGAAGAAAACATTCAGACTGTTCTAATTAATCCAAATATAGCGACAGTTCAGACATCCAAAGGTCTAGCTGATAAAGTATATTTTCTTCCTCTAACGGCTGATTATGTAGAACAAGTGATAAAAGTTGAAAGACCTGATGGAGTCCTACTCACTTTCGGTGGACAGACTGGCTTGAATTGTGGCGTTGAACTTGAGAGAAAGGGGGTA…
	'ANIC-COL3754_Sasajiscymnus_sp'	GATTTAGAATGTTTATTTGATGTATTTTTAGATTTAATAAAAAATCAA------AGTGGCTTATCAGCGAAAGAAATGATAAAGAAAAAATTAAAACCCAAAAAGGTTCTATTAATTGGATCAGGTGGTTTATCTATTGGACAAGCTGGTGAATTTGATTATTCAGGTTCACAAGCAATTAAAGCTTTACGTGAAGAAAATATTCAAACAGTTTTAATCAATCCAAATATTGCTACAGTACAAACTTCCAAAGGTTTAGCTGATAAAGTATATTTTTTACCACTAGTAGCCGAATATGTTGAGGAAGTTATAAAAGTAGAACGACCGGATGGTGTTCTATTAACTTTTGGTGGACAGACTGGTTTAAACTGTGGTATTGAACTTGACAAAAAAGGGGTT…
	'ANIC-COL176_Rhyzobius_sp_B_ex_AU'	GATTTAGAAAGTTTATTCGATGTGTTTTTGGACTTGGTCAAAAATCAG---AAAAATAACCCATCAGCTAAAGATCTTATTAAGAAAAAATTGAGGCCGAAAAAGGTGTTATTGATCGGATCTGGTGGGTTATCCATAGGACAAGCTGGCGAATTCGATTACTCAGGTTCTCAAGCTATCAAAGCTTTACGTGAAGAAGACATCCAGACTGTTCTAATAAACCCGAATATAGCAACTGTGCAAACTTCAAAAGGTTTAGCTGATAAAGTATATTTCCTCCCTCTGGTGGCTGACTATGTTGAGCAAGTTATAAAAGTTGAACGACCTGATGGCGTACTATTAACGTTCGGTGGACAAACGGGCCTGAATTGTGGCATTGAATTGGAGAAAAAAGGGGTA…
	'ANIC-COL3816_Rodolia_pumila'	------------------------------------------------------------------------------------------------CCTAAAAAAGTACTACTCATAGGTTCCGGCGGTTTATCAATCGGCCAAGCTGGAGAGTTCGACTACTCAGGCTCGCAAGCGATCAAAGCCCTAAGGGAAGAAAACATCCAGACCGTCCTCATAAATCCCAACATAGCAGCGGTTCAAACCTCCAAAGGACTGGATGATAAAGTTTACTTCTTACCTCTAGTCGCCGACTACGTCGAACAAGTAATCAAAGCCGAACGTCCCGACGGAGTCCTCTTGACGTTCGGCGGCCAAACCGGTCTAAACTGCGGCATCGAGCTGGAAAAAAAGGGCGTG…
	'ANIC-COL6047_Singhikalia_sp'	---------------------------------------------------------------------------------------------------------------------------------------------------------------------------------------------------------------------------------------------------------------------------------------------------------------------------------------------------------------------------------------------------------------…
	'ANIC-COC022_Coccinella_septempunctata'	------GAATGTTTGTTCGATGTATTCTTGAATCTCGTCACGAGTCACGAAAAAGATGAGATGACAGCTTTCGAGAGCATCAAAAGAAAGTTGAGGCCTAAGAAGGTTCTTATAATCGGTTCAGGTGGATTATCCATAGGTCAAGCAGGGGAATTCGATTATTCAGGTTCGCAAGCCATTAAAGCCCTTCGAGAAGAAAACATTCAAACGGTTCTCATAAACCCCAATATCGCCACCGTGCAAACCTCGAAAGGTTTAGCTGATAAGGTATACTTCCTACCACTTGTAGCCGAGTATGTGGAGCAAGTTATCAAGGTCGAACGTCCGGACGGGGCTCTATTGACATTCGGCGGTCAAACTGGTCTAAACTGCGGCATTGAGCTCGATAAAAAGGGCGTT…
	'ANIC-COL3659_Coccinella_transversoguttata'	GATTTGGAATGTTTGTTCGATGTATTCTTAAATCTCGTCACGAGT------AAAAATGAGTTAACAGCTTTCGAAAGAATCAAGAGAGAGTTGAGGCCTAAGAAGGTTCTTATAATCGGTTCCGGTGGATTATCCATAGGACAAGCTGGAGAATTCGATTATTCAGGTTCGCAAGCCATCAAAGCCCTTCGCGAAGAAAACATTCAAACGGTTCTCATAAACCCCAATATCGCCACCGTTCAAACCTCCAAAGGTTTAGCTGATAAGGTATACTTCCTACCACTTGTAGCCGATTATGTGGAGCAAGTAATCAAGGTCGAACGTCCAGATGGGGCTCTATTGACATTCGGCGGTCAAACAGGTCTCAATTGCGGCATTGAGCTCGATAAAAAGGGCGTT…
	'ANIC-COC242_Adalia_bipunctata_ex_USA'	GATCTTGAATGCTTATTCGACGTCGTTTTGGACCTTGTTAAAACTAACGGCAAGAATAATGGTTCCGCTTTAGAAAGTATAAGAGAAAAGTTGCGACCAAAGAAAGTGCTCTTGATCGGATCTGGTGGGCTTTCCATCGGACAAGCTGGGGAGTTCGATTATTCCGGATCACAAGCGATTAAAGCTCTACGAGAAGAAAATATTCAAACGGTCCTCATAAATCCAAATATTGCTACTGTGCAAACCTCCAAAGGACTGGCTGATAAAGTATATTTCCTTCCGTTGGTGGCAGACTACGTAGAGCAAGTTATCAAGGTAGAAAGACCCGATGGCGCTTTGCTCACATTTGGAGGTCAAACAGGGCTCAATTGCGGTATCGAACTCGAAAAAAAAGGCGTC…
	'ANIC-COC160_Eriopis_connexa'	GATTTAGAATGCTTGTTCGACGTCTTTTTAGACCTCGTCAAAAACAACGAAAATAATACACAAACGGCAGTAGACAAAATAAACGCGCAATTGCGGCCAAAGAAGGTACTTCTGATCGGATCTGGCGGATTATCTATCGGTCAAGCTGGAGAATTCGATTATTCAGGCTCTCAAGCTATCAAAGCTCTACGAGAAGAAAATATCCAAACGGTTTTAATAAATCCAAACATCGCTACCGTTCAAACTTCCAAAGGATTAGCCGACAAGGTATATTTCCTACCTTTAGTGGCCGATTATGTGGAGCAAGTGATAAAGGTAGAACGGCCAGATGGCGCTCTTCTCACGTTCGGCGGTCAAACCGGCCTCAATTGCGGCATCGAACTCGAAAAGAAAGGGGTT…
	'ANIC-COC85_Orcus_sp'	GATTTAGAAAATTTATGTGATGTTTTCTTGGACATGGTTAAGAACCAACAAAGCGGTAAAGTGTGTGCTAAGGAACTAATTAAATCAAGATTAAAGCCCAAGAAAGTATTACTGGTTGGATCTGGTGGTTTGTCTATAGGCCAAGCTGGCGAGTTTGATTATTCCGGTTCTCAAGCAATAAAAGCTTTGTGCGAAGAAAACATTCAAACTGTCTTAATAAATCCGAATATAGCTACAGTTCAAACATCTAAAGGTTTAGCCGATAAGGTATATTTTCTACCTTTGGTGGCTGATTATGTAGAACAGGTGATAAAAGTTGAGAGACCAGATGGCGTTCTATTAACATTTGGTGGTCAAACAGGGTTAAACTGTGGCATAGAACTCGAGAAAAAAGGCGTG…
	'ANIC-COC036_Harmonia_axyridis'	GATTTAGAGTGTCTATTTGATGTATTTTTAGATGCTGGTGAAAATCATGGCAAAAATGAAATGACTGCTATGGAAAGTATCAAATCGAAATTAAGGCCAAAAAAAGTTCTTATTATCGGATCTGGGGGATTATCTATTGGACAAGCTGGAGAGTTTGATTATTCTGGATCACAAGCAATCAAAGCTCTTCGTGAAGAAAATATCCAAACTGTCCTCATCAATCCAAATATAGCTACAGTTCAAACTTCTAAAGGTCTAGCTGATAAAGTGTATTTCCTACCTCTAGTTGCAGAGTATGTGGAACAAGTAATCAAAGTTGAACGTCCTGATGGAGCTCTACTTACCTTTGGTGGTCAAACTGGTCTGAATTGTGGTATTGAATTAGAAAAGAAAGGAGTA…
	'ANIC-COC035_Hippodamia_tredecimpunctata'	GATCTGGAATGTTTGTTTGATGTGTTTATAAATCTTATTATGGATCACGGAAAACTTCTTATAACTGCTTTGGAGAGTATAAAAATCAAATTAAGGCCGAAAAAGGTCCTTCTGATCGGATCTGGTGGATTATCTATAGGTCAAGCTGGAGAGTTTGATTACTCTGGATCACAAGCAATCAAAGCTTTACGTGAAGAAAATATCCAAACGGTTCTCATAAACCCAAATATAGCCACTGTTCAAACATCAAAAGGTCTAGCTGACAAAGTATATTTCCTACCTTTAGTAGCTCACTATGTAGAGCAAGTAATCAAAGTAGAACGCCCAGATGGGGCTTTACTCACATTTGGTGGGCAAACTGGTCTCAATTGTGGTATTGAACTAGAGAAGAAAGGGGTG…
	'ANIC-COL3658_Myzia_oblongoguttata'	GATCTAGAATGTTTGTTCGATGTATTTTTAGATCTTGTGAAGAATAATGGTAAAAATGAAGTCACTGCTCAGGAAATCATAACTAAAACGTTGAGGCCGAAAAAAGTTCTCTTAATTGGATCTGGTGGTTTATCCATAGGTCAAGCTGGAGAATTCGACTACTCCGGCTCCCAAGCAATCAAAGCTCTACGTGAAGAAAACATCCAAACTGTCCTTATCAATCCAAATATAGCAACCGTCCAAACGTCCAAAGGGTTAGCTGACAAAGTATATTTCCTCCCCCTTGTGGCGGAATACGTAGAGCAAGTCATCAAAGTTGAACGTCCTGACGGTGCTTTACTCACCTTCGGTGGACAAACCGGTCTTAATTGTGGTATTGAATTGGAAAAGAAAGGAGTT…
	'ANIC-COL3601_Afissa_rana'	GATTTGGAGAATTTATTTGATGTGTTTTTGGAACTAGTCAAAAATCATGGTAAAAATAATAGATCTGCTAAAGAACTTATAAAGACTAAGTTGAAACCTAAAAAGGTATTGCTGATAGGGTCTGGGGGATTATCTATAGGACAAGCTGGCGAGTTTGATTATTCAGGTTCTCAAGCAATAAAGGCATTGCGTGAAGAAAATATTCAGACTGTATTGATAAATCCAAATATAGCTACAGTCCAAACTTCCAAAGGTTTAGCTGATAAAGTCTACTTCCTACCTTTGGTAGCTGATTATGTAGAACAAGTCATTAAAGCGGAAAGACCGGACGGAGTCCTTTTAACATTTGGTGGACAAACGGGGTTGAATTGTGGCATTGAACTTGAAAAAAAGGAAGTA…
	'ANIC-COL3603_Halyzia_sanscrita'	------------------------------------------------------------------GCTTATGAAAGTATAAGGAGGAAACTGAGGCCGAAAAAAGTGCTCTTGATTGGATCTGGTGGTTTATCTATTGGTCAAGCTGGAGAATTTGATTACTCTGGCTCACAAGCAATAAAAGCCTTGCGTGAAGAAAATATTAAAACCGTACTTATCAATCCAAATATCGCAACTGTTCAAACCTCAAAAGGGTTAGCTGATAAGGTATATTTCTTACCTCTTGTGGCTGAATACGTAGAGCAAGTTATCAAAGTTGAACGACCTGATGGCGCTCTACTTACATTTGGTGGACAAACAGGTTTTAACTGCGGTATTGAACTGGAAAGGAAAGGGGTC…
	'ANIC-COC159_Megalocaria_sp'	GATCTAGAAAGTTTATTTGATGTTTTTTTGGATCTTGTGAATAATAATGGTGCTAATGAAATGAGTGCTTATGAAAGCATAAGAACAAAGTTAAGGCCAAAAAAAGTGCTTCTGATTGGATCAGGTGGTTTATCTATAGGTCAAGCTGGAGAATTTGATTACTCTGGATCGCAAGCAATTAAAGCTCTGCGTGAAGAAAATATTCAAACCATCCTCATTAATCCTAATATTGCTACAGTCCAAACATCAAAAGGACTGGCTGATAAAGTATATTTCTTACCTCTTGTGGCAGAATATGTTGAGCAAGTTATAAAAGTTGAACGTCCTGATGGCGCATTACTTACATTCGGTGGACAGACGGGTCTTAACTGTGGCATTGAATTGGAGAAGCAAGGGGTG…
	'ANIC-COL3698_Epilachna_confusa'	GATTTAGAGAATTTATTTGATGTGTTTCTGGAACTAGTAAAAAATCATGGCAAAAATAATAGATCTGCTAAAGAACTTATAAAGACTAAGTTGAAACCTAAGAAGGTATTGCTGATAGGGTCTGGGGGATTATCTATAGGGCAAGCTGGCGAGTTTGATTATTCAGGTTCTCAAGCAATAAAAGCATTGCGTGAAGAAAATATTCAGACTGTACTGATAAATCCAAATATAGCTACTGTCCAAACTTCCAAAGGTTTAGCTGATAAAGTCTACTTCCTACCTTTAGTAGCTGATTATGTTGAACAAGTCATTAAAGCAGAAAGACCGGACGGAGTCCTTTTAACATTTGGTGGACAAACGGGTTTGAATTGTGGCATTGAACTTGAAAAAAAGGAAGTA…
	'ANIC-COC220_Phrynocaria_gratiosa'	GACCTAGAATGTTTATTCGATGTATTTTTAGACCTAGTAAAAGATAACGGTAAAAAAGAAACAAACGCTTGTGAAAGCATAACGAAGAAACTACGACCCAAAAAAGTCCTTTTGATAGGTTCTGGTGGACTATCCATAGGTCAAGCTGGAGAATTTGATTACTCAGGCTCTCAAGCCATCAAAGCTCTACGGGAGGAAAACATCCAAACAGTTCTGATAAATCCTAATATAGCAACAGTTCAAACCTCGAAAGGTCTGGCTGACAAAGTATATTTCTTACCGCTCGTCGCTGACTACGTCGAACAAGTTATCAAAGTTGAACGTCCAGATGGAGCTTTGCTCACCTTTGGTGGTCAAACAGGTCTCAACTGTGGGATTGAACTAGAGAAGAAAGGAGTC…
	'ANIC-COC039_Lemnia_bissellata'	GATCTTGAAAGTCTCTTTGACGTATTTTTAGATCTTGTGAAAAACAATGGCAATAATCAAATCACAGCTATTGAGAGTATTACAAAAAAACTGAGGCCAAAAAAAGTGCTTTTGATCGGATCTGGAGGTTTATCCATAGGCCAAGCTGGAGAATTCGATTATTCTGGCTCGCAAGCAATCAAAGCTTTGCGAGAAGAAAATATCCAAACCGTTCTTATAAATCCGAACATAGCTACTGTTCAAACCTCGAAAGGGTTGGCCGATAAAGTTTATTTCTTACCTCTTGTGGCCGAGTATGTGGAGCAGGTCATAAAAGTTGAACGTCCTGATGGAGCTCTTCTTACCTTTGGTGGACAGACAGGTCTTAACTGTGGAATTGAACTGGAGAAGAAAGGAGTA…
	'ANIC-COC032_Propylea_japonica'	GATCTCGGAAGTTTGTTCGATGTATTTTTAGATCTCGTACAAAACAATGGAAGCAATGAAATTACTGCTCAAGAAAGCATCACAAAGAAGTTAAGACCAAAGAAAGTACTTCTGATCGGCTCTGGTGGTTTATCTATAGGTCAAGCTGGAGAATTCGATTACTCTGGATCGCAAGCAATAAAAGCTTTAAGAGAAGAAAACATTCAAACCGTTCTTATAAATCCGAATATAGCGACTGTTCAAACTTCGAAAGGATTGGCTGATAAAGTTTACTTTTTACCTCTTGTAGCAGAGTATGTGGAGCAGGTTATCAAAGTTGAACGTCCAGATGGAGCTCTTCTTACATTCGGTGGGCAGACAGGTCTTAACTGCGGCATTGAACTCGAGAAGAAAGGAGTA…
	'ANIC-COL2516_Cleobora_mellyi'	GATCTAGAAAGTTTGTTTGATGTATTTTTAGATCTTGTCAAAAGCAAAGGTGAAAATGAAATTACTGCTTATGAGAGCATAACAAAAAAGTTGAGGCCGAAAAAAGTGCTTTTGATTGGATCTGGTGGTTTATCCATAGGTCAAGCTGGAGAATTCGACTATTCTGGCTCGCAAGCAATCAAAGCTCTGCGGGAAGAAAATATTAAAACGGTTCTTATCAATCCAAATATAGCAACTGTTCAAACCTCAAAAGGATTAGCTGATAAAGTATATTTCTTACCTCTTGTGGCTGAATATGTGGAGCAGGTCATCAAAGTTGAGCGTCCTGATGGAGCTTTGCTCACATTTGGTGGACAGACGGGTCTTAACTGTGGTATTGAGCTAGAAAAGAAAGGGGTA…
	'ANIC-COL3811_Delphastus_catalinae'	GACTTGGAATTCTTATTTGATATCTTCATTGATCTAGCTAAGAGATACGAGAAAGAAAGAATGAAAGCTAAGGATTTAATTTTAAAAAGATTAAGACCGAAGAAGGTTCTTCTTATTGGCTCCGGCGGTCTCTCAATTGGACAAGCCGGAGAATTCGATTATTCCGGATCTCAAGCCATCAAAGCTTTACGAGAGGAAAATATAAAAACAGTTTTAATAAATCCCAATATAGCTACGGTTCAAACGTCGAAAGGGTTGGCTGATAAGGTATATTTTCTTCCTCTTCTTCCTAATTACGTGGAACAAGTAATTAGATCCGAAAGACCGGACGGTGTCTTGTTAACATTCGGCGGACAAACCGGCCTTAACTGCGGAATCGAATTAGAAAAATTAGGAATA…
	'ANIC-COL6002_Coelophora_sp_ex_AU_'	---------------------------------------------------------------------------------------------------------------------------------------------------------------------------------------------------------------------------------------------------------------------------------------------------------------------------------------------------------------------------------------------------------------…
	'ANIC-COL6006_Cycloneda_cf_ancoralis'	GACCTAGAGTGTTTATTCGACGTATTTTTAGATCTCGTCAAGAACAACGRTAAAAATGAGARTTCTGCGTTAGATAACATAAAAAGGATGTTAAGRCCAAAAAAAGTACTTCTAATTGGATCTGGTGGATTGTCGATTGGCCAAGCTGGWGAATTCGATTATTCTGGATCTCAAGCAATCAAAGCTTTACGGGAGGARAATATWCAAACCGTTCTGATAAATCCGAATATTGCAACTGTACAAACCTCGAAAGGACTGGCTGATAAAGTTTATTTTCTACCCCTTGTAGCAGATTATGTAGAGCAAGTCATCAAAGTAGAACGTCCTGATGGTGCTCTACTCACCTTTGGAGGTCAAACAGGCCTAAACTGTGGTATTGAACTTGAAAARAAAGGCGTT…
	'ANIC-COL6011_Coccinella_californica'	---------------------------------------------------------------------------------------------------------------------------------------------------------------------------------------------------------------------------------------------------------------------------------------------------------------------------------------------------------------------------------------------------------------…
	'ANIC-COL6013_Olla_v-nigrum'	GATCTAGAATGTTTGTTTGACGTCTTTTTAGATCTTGTTAAAACTAATGGTAAAAATGAAGTWACCGCTTTAGAAAGTATTAAAGCAAASTTGCGTCCAAAGAAAGTACTTYTGATTGGATCTGGGGGACTTTCAATTGGACAAGCTGGAGARTTCGATTATTCCGGTTCCCAGGCAATAAAAGCACTAAARGAAGAAAATATTTTAACCGTGCTAATTAATCCTAATATAGCTACTGTCCAAACATCCAAAGGGTTAGCTGACAAAGTGTACTTCCTGCCACTTGTGGCWTCTTACGTGGAGCAAGTGATCAAAGTAGAACGTCCAGATGGKGCTTTACTTACATTTGGTGGTCAAACAGGRCTYAATTGTGGCATTGAACTCGAAAAGATGGGCGTT…
	'ANIC-COL6015_Paranaemia_vittigera'	GATCTTGAATGTTTATTCGATGTTTTTTTAAATCTCGTTCTGAACCGTTGTGAAAATGATGTAACTGCACTAGAAATGATAAAGTCTGAATTAAGACCAAAGAAAGTGCTTTTGATTGGATCAGGGGGATTGTCTATTGGCCAAGCCGGAGAGTTTGATTACTCAGGTTCACAAGCTATTAAAGCATTACGAGAAGAAAATATTCAAACAGTTCTCATAAATCCGAATATAGCCACAGTTCAAACTTCCAAAGGTCTCGCAGATAAAGTTTATTTTCTGCCACTTGTSGCCGAATACGTTGAACAAGTTATTAAAGTTGAACGTCCAGATGGCGCYCTATTAACATTTGGAGGYCAAACAGGTCTWAATTGTGGCATAGAGTTAGAGAGRAAAGGAGTT…
	'ANIC-COL6022_Illeis_galbula_ex_PNG'	GATCTAGAAAGTTTATTCGACGTATTTTTGGACCTTGTTCGA------GGTAAARAWGAAATTACTGCTTATGAAAGCATCCGAAGGAGGCTAAGGCCGAAGAAAGTACTCTTGATTGGATCTGGGGGTTTATCTATTGGCCAAGCCGGAGAGTTCGAYTACTCTGGTTCACAAGCAATCAAAGCATTGCGTGAAGAAAATATTAAAACCGTACTTATCAATCCAAACATAGCAACCGTTCAAACCTCAAAAGGGTTAGCWGATAAGGTATATTTCTTACCTCTTGTGGCTGAATATGTAGARCAGGTTATCAAAGTTGAACGACCAGATGGCGCTTTACTTACATTTGGAGGACAGACAGGACTTAATTGTGGGATTGAACTGGAAAGGAAAGGGGTA…
	'ANIC-COL6052_Coccinula_sp_ex_Poland'	GATCTAGAATGTTTATTCGACGTTTTCTTAGATCTCGTCTTGACCAACAATAAAAACGATATCACTGCTTTCGAAAACATCAAGTCCAAGCTAAGACCTAAGAAAGTACTTCTTATTGGTTCAGGAGGGTTATCTATAGGTCAAGCTGGAGAGTTCGATTATTCAGGCTCTCAAGCGATCAAAGCCCTTCGAGAAGAAAACATMMTAACTGTTCTGATCAATCCCAACATCGCTACAGTTCAAACTTCCAAAGGACTAGCCGACAAGGTATACTTTCTACCCCTTACAGCAGATTATGTGGAACAAGTGATAAAGGTGGAACGTCCAGATGGGGCCTTGTTGACGTTCGGTGGCCAAACTGGCCTCAACTGTGGCATAGAACTGGAGAAAAAAGGTGTT…
	'ANIC-COL6060_Anatis_ocellata'	----------------------TATTTATGGATATTGTGAAAAATAATGATGAGTATGCAATTACTGCTTATGAAAGAATTAAAACAATGTTAAGGCCGAAAAAAGTGCTCTTGATTGGATCTGGTGGCTTATCTATAGGTCAAGCTGGTGAATTTGATTATTCTGGTTCACAAGCAATCAAAGCTTTGCGMGAAGAAAATATACAAACTGTCCTTATTAATCCAAATATAGCRACTGTTCAAACTTCAAAAGGGTTAGCTGACAAAGTATATTTCTTACCACTCGTGGCTGAATATGTAGAGCAGGTTATAAAAGTTGAACGKMYTGATGGCGCCTTACTTACATTTGGTGGACAGACAGGTCTCAACTGTGGAATTGAATTGGAGAAGAAAGGAGTG…
	'ANIC-COL6071_Seladia_sp_ex_Costa_Rica'	---------------------------------------------------------------------------------------------------------------------------------------------------------------------------------------------------------------------------------------------------------------------------------------------------------------------------------------------------------------------------------------------------------------…
;
end;
begin sets;
charset CADMCnr1 = 1 - 693\3;
charset CADMCnr2 = 2 - 693\3;
charset CADMCnr3 = 3 - 693\3;
charset CAXMCnr1 = 694 - 1428\3;
charset CAXMCnr2 = 695 - 1428\3;
charset CAXMCnr3 = 696 - 1428\3;
charset COInr1 = 1429 - 2193\3;
charset COInr2 = 1430 - 2193\3;
charset COInr3 = 1431 - 2193\3;
charset TOPOnr1 = 2194 - 2871\3;
charset TOPOnr2 = 2195 - 2871\3;
charset TOPOnr3 = 2196 - 2871\3;
charset WINGLESSnr1 = 2872 - 3291\3;
charset WINGLESSnr2 = 2873 - 3291\3;
charset WINGLESSnr3 = 2874 - 3291\3;
charpartition byGene = model1:CADMCnr1 CAXMCnr1 TOPOnr1, model2:CADMCnr2 CAXMCnr2 TOPOnr2 WINGLESSnr2, model3:CADMCnr3 CAXMCnr3, model4:COInr1, model5:COInr2, model6:COInr3, model7:TOPOnr3 WINGLESSnr3, model8:WINGLESSnr1;
end;
