# Supplementary material for: Molecular phylogeny reveals food plasticity in the evolution of true ladybird beetles (Coleoptera: Coccinellidae: Coccinellini)
Source: BMC Evol Biol. 2017 Jun 26;17:151. doi: 10.1186/s12862-017-1002-3 (PMC5485688; doi:10.1186/s12862-017-1002-3)
Supplement: Supplementary file 5 — The best (BIC) multiple sequence alignment partitioning scheme with corresponding substitution models generated with PartitionFinder (version 1.1.1; [41]). (TXT 2 kb) [file 12862_2017_1002_MOESM5_ESM.txt]

Settings used

alignment         : .\20160901newtrim-1.phy
branchlengths     : linked
models            : K81+I, GTR+I, F81+I+G, GTR+G, TrN+G, F81, K81+G, F81+G, TIM, TIM+I+G, TVM+G, JC+I+G, TVMef+G, TVMef+I, TVM+I, TrNef+I, F81+I, JC, TIMef+G, HKY, K81uf+I, TVMef, K81uf+G, K81+I+G, TIMef+I, TVM, SYM+I, K81uf, JC+I, K80, K81, K80+I+G, K80+I, SYM+G, K81uf+I+G, K80+G, TrN+I, GTR+I+G, GTR, TIM+G, HKY+I+G, TIMef, TIM+I, TVMef+I+G, TVM+I+G, HKY+G, SYM+I+G, TrN, HKY+I, SYM, TIMef+I+G, JC+G, TrNef, TrNef+G, TrNef+I+G, TrN+I+G
model_selection   : bic
search            : greedy


Best partitioning scheme

Scheme Name       : step_7
Scheme lnL        : -55839.9493
Scheme BIC        : 113056.719547
Number of params  : 170
Number of sites   : 3291
Number of subsets : 8

Subset | Best Model | Subset Partitions              | Subset Sites                   | Alignment                               
1      | GTR+I+G    | CADMCnr1, CAXMCnr1, TOPOnr1    | 1-693\3, 694-1428\3, 2194-2871\3 | .\analysis\phylofiles\306561b2d5f024866dac03d615234956.phy
2      | GTR+I+G    | CADMCnr2, CAXMCnr2, TOPOnr2, WINGLESSnr2 | 2-693\3, 695-1428\3, 2195-2871\3, 2873-3291\3 | .\analysis\phylofiles\b3e6dc98b7d075531ebf33b7e5a9af17.phy
3      | TrN+I+G    | CADMCnr3, CAXMCnr3             | 3-693\3, 696-1428\3            | .\analysis\phylofiles\4340d1e7caf8d7941ff1ebad77099635.phy
4      | GTR+I+G    | COInr1                         | 1429-2193\3                    | .\analysis\phylofiles\7c6b5edcdfd6d2245686ae46b6247b72.phy
5      | K81uf+I+G  | COInr2                         | 1430-2193\3                    | .\analysis\phylofiles\8b83781f0ac8c0f310280429a2dea6c0.phy
6      | HKY+I+G    | COInr3                         | 1431-2193\3                    | .\analysis\phylofiles\72725529a65366d572d1b2b5355927c4.phy
7      | K80+I+G    | TOPOnr3, WINGLESSnr3           | 2196-2871\3, 2874-3291\3       | .\analysis\phylofiles\45a52178b75d35cc3686d7ed2cac073f.phy
8      | GTR+G      | WINGLESSnr1                    | 2872-3291\3                    | .\analysis\phylofiles\c4bf228f033ef43ded07a7a6217f914c.phy


Scheme Description in PartitionFinder format
Scheme_step_7 = (CADMCnr1, CAXMCnr1, TOPOnr1) (CADMCnr2, CAXMCnr2, TOPOnr2, WINGLESSnr2) (CADMCnr3, CAXMCnr3) (COInr1) (COInr2) (COInr3) (TOPOnr3, WINGLESSnr3) (WINGLESSnr1);

RaxML-style partition definitions
DNA, p1 = 1-693\3, 694-1428\3, 2194-2871\3
DNA, p2 = 2-693\3, 695-1428\3, 2195-2871\3, 2873-3291\3
DNA, p3 = 3-693\3, 696-1428\3
DNA, p4 = 1429-2193\3
DNA, p5 = 1430-2193\3
DNA, p6 = 1431-2193\3
DNA, p7 = 2196-2871\3, 2874-3291\3
DNA, p8 = 2872-3291\3
