# Supplementary material for: Molecular phylogeny reveals food plasticity in the evolution of true ladybird beetles (Coleoptera: Coccinellidae: Coccinellini)
Source: BMC Evol Biol. 2017 Jun 26;17:151. doi: 10.1186/s12862-017-1002-3 (PMC5485688; doi:10.1186/s12862-017-1002-3)
Supplement: Supplementary file 9 — Specimens used in this study with voucher identification (Australian National Insect Collection), data, and corresponding GenBank accession numbers. (XLS 35 kb) [file 12862_2017_1002_MOESM9_ESM.xls]

## Sheet: Sheet1
Family	Tribe	Taxon name	Author	Voucher #	Origin	Genbank accession #
						CADMC	CADXM	TOPO	WGL	COI
Coccinellidae	Aspidimerini	Aspidimerus nigritus	Pang et Mao	ANIC-COL3736	China: Yunnan Province, Hekou County	KY695435	KY695369	KY695329	KY695355
Coccinellidae	Aspidimerini	Cryptogonus bimaculatus	Kapur	ANIC-COL3737	Nepal: Pokhara Province, Kaski	KY695436	KY695379	KY695328	KY695354
Coccinellidae	Chilocorini	Chilocorus malasiae	Crotch	ANIC-COL2512	Australia: Queensland	KY695431	KY695373	KY695327		MF152794
Coccinellidae	Chilocorini	Orcus australasiae	(Boisduval)	ANIC-COC85	Australia: ACT, Canberra	KY695432	KY695395	KY695326	KY695359	MF152815
Coccinellidae	Coccidulini	Rhyzobius sp. ex AU		ANIC-COL176	Australia: ACT, Canberra	KY695428	KY695399	KY695325	KY695357	MF152819
Coccinellidae	Coccidulini	Sasajiscymnus sp. ex China		ANIC-COL3754	China: Jiangxi Province, Jiulian Mt	KY695434	KY695401	KY695332	KY695360	MF152820
Coccinellidae	Coccinellini	Adalia bipunctata ex USA	(Linnaeus)	ANIC-COC242	USA: New Mexico, Lincoln Co., Licoln Nat'l For., White Mts. Mills Cyn. Along Rio Bonito	KY695405	KY695365	KY695318	KY695351	MF152786
Coccinellidae	Coccinellini	Aiolocaria hexaspilota	(Hope)	ANIC-COL3672	China: Shannxi Province, Tabaishan	KY695416	KY695367	KY695304	KY695334	MF152788
Coccinellidae	Coccinellini	Anatis ocellata	(Linnaeus)	ANIC-COL6060	Poland: Strugi at Antonin	MF280480	MF280541	MF280683	MF280756	MF280614
Coccinellidae	Coccinellini	Anisosticta novemdecimpunctata	(Linnaeus)	ANIC-COC244	Poland: Gory Mokre	KY695421	KY695368	KY695301	KY695348	MF152789
Coccinellidae	Coccinellini	Aphidecta obliterata	(Linnaeus)	ANIC-COC230	Czech Republic: Moravia, Lednice			KY695315	KY695344	MF152790
Coccinellidae	Coccinellini	Bulaea lichatschovi	(Hummel)	ANIC-COL3680	China: Xinjang Province, Shihezi County	KY695422	KY695370	KY695300	KY695347	MF152791
Coccinellidae	Coccinellini	Calvia decemguttata	(Linnaeus)	ANIC-COC246	Czech Republic: Moravia, Grygov		KY695371	KY695310	KY695338	MF152792
Coccinellidae	Coccinellini	Cheilomenes lunata	(Fabricius)	ANIC-COC151	Cameroon: West Prov. Foumban env.	KY695419	KY695372	KY695305	KY695349	MF152793
Coccinellidae	Coccinellini	Cleobora mellyi	(Mulsant)	ANIC-COL2516	Australia: Tasmania	KY695407	KY695374	KY695309	KY695337	MF152795
Coccinellidae	Coccinellini	Coccinella californica	Mannerheim	ANIC-COL6011	USA: CA, San Luis Obiscopo Co,		MF280553	MF280695	MF280767	MF280624
Coccinellidae	Coccinellini	Coccinella septempunctata	Linnaeus	ANIC-COC022	Japan:Osaka Pref. Iwakiyama, Amami	KY695425	KY695375			MF152796
Coccinellidae	Coccinellini	Coccinella transversalis	Fabricius	ANIC-COC037	China: Danxia Mt, Guangdong Province		KY695376	KY695303		MF152797
Coccinellidae	Coccinellini	Coccinella transversoguttata	Faldermann	ANIC-COL3659	China: Tibet Province, Zhangmu, Bomi County	KY695426	KY695377	KY695302	KY695350	MF152798
Coccinellidae	Coccinellini	Coccinula quatuordecimpustulata	(Linnaeus)	ANIC-COL6052	Poland: Gory Mokre	MF280476	MF280532	MF280675	MF280748	MF280605
Coccinellidae	Coccinellini	Coelophora inaequalis	(Fabricius)	ANIC-COL6002	Australia: Northern Territory, Darwin		MF280544	MF280686	MF280759	MF280617
Coccinellidae	Coccinellini	Coleomegilla maculata	(DeGeer)	ANIC-COC247	Venezuela: Aragua, El Limon	KY695424	KY695378			MF152799
Coccinellidae	Coccinellini	Cycloneda ancoralis	(Germar)	ANIC-COL6006	Bolivia	MF280485	MF280548	MF280690	MF280763	MF280620
Coccinellidae	Coccinellini	Eriopis connexa	(Germar)	ANIC-COC160	Chile: Prov. Nuble. Puente Marchante, Rio Chillan	KY695406	KY695382		KY695353	MF152802
Coccinellidae	Coccinellini	Halyzia sanscrita	Mulsant	ANIC-COL3603	China: Shannxi Province	KY695410	KY695383	KY695312		MF152803
Coccinellidae	Coccinellini	Harmonia axyridis	(Pallas)	ANIC-COC036	China: Danxia Mt, Guangdong Province	KY695414	KY695384	KY695314	KY695346	MF152804
Coccinellidae	Coccinellini	Harmonia conformis	(Boisduval)	ANIC-COC019	Australia: ACT, Canberra		KY695385	KY695313	KY695345	MF152805
Coccinellidae	Coccinellini	Hippodamia tredecimpunctata	(Linnaeus)	ANIC-COC035	China: Danxia Mt, Guangdong Province	KY695415	KY695386	KY695317	KY695343	MF152806
Coccinellidae	Coccinellini	Hippodamia variegata	(Goeze)	ANIC-COL3652	China: Shandong Province, Mengshan Mt		KY695387	KY695316	KY695342	MF152807
Coccinellidae	Coccinellini	Illeis galbula ex PNG	(Mulsant)	ANIC-COL6022	PNG: Port Moresby	MF280497	MF280562			MF280634
Coccinellidae	Coccinellini	Coelophora bissellata	(Mulsant)	ANIC-COC039	China: Danxia Mt, Guangdong Province	KY695408	KY695390	KY695307	KY695336	MF152810
Coccinellidae	Coccinellini	Megalocaria welwitschii	(Crotch)	ANIC-COC159	Zambia: Copperbelt Prov.	KY695411	KY695391	KY695311	KY695339	MF152811
Coccinellidae	Coccinellini	Menochilus sexmaculatus	(Fabricius)	ANIC-COC038	China: Danxia Mt, Guangdong Province	KY695420	KY695392	KY695321	KY695352	MF152812
Coccinellidae	Coccinellini	Myzia oblongoguttata	(Linnaeus)	ANIC-COL3658	China: Liaoning Province, Beizhen County	KY695412	KY695393	KY695308		MF152813
Coccinellidae	Coccinellini	Oenopia conglobata	(Linnaeus)	ANIC-COL3649	China: Xjiang Privince, Hami County	KY695418	KY695394	KY695319		MF152814
Coccinellidae	Coccinellini	Olla v-nigrum	Mulsant	ANIC-COL6013	USA: NM, Bernalillo Co	MF280490	MF280555	MF280697	MF280769	MF280626
Coccinellidae	Coccinellini	Paranaemia vittigera	(Mannerheim)	ANIC-COL6015	USA: CA, San Luis Obiscopo Co	MF280492	MF280557	MF280699	MF280771	MF280628
Coccinellidae	Coccinellini	Phrynocaria gratiosa	(Mulsant)	ANIC-COC220	Australia: NSW, Sydney	KY695413	KY695396		KY695335	MF152816
Coccinellidae	Coccinellini	Propylea japonica	(Thunberg)	ANIC-COC032	China: Danxia Mt, Guangdong Province	KY695409	KY695397	KY695306	KY695340	MF152817
Coccinellidae	Coccinellini	Psyllobora vigintiduopunctata	(Linnaeus)	ANIC-COC156	Czech Republic: Moravia, Breclav.		KY695398		KY695341	MF152818
Coccinellidae	Coccinellini	Seladia beltiana	Gorham	ANIC-COL6071	Costa Rica: Heredia Puerto Viejo		MF280540	MF280682	MF280755	MF280613
Coccinellidae	Coccinellini	Singhikalia duodecimguttata	Xiao	ANIC-COL6047	China: Anhui Prov., Huangshan		MF280538		MF280753	MF280611
Coccinellidae	Coccinellini	Synona melanaria	(Mulsant)	ANIC-COC164	Indonesia: S.lampung. Bandar lampung in garden, c50m	KY695417	KY695403	KY695320	KY695333	MF152822
Coccinellidae	Coccinellini	Tytthaspis gebleri	(Mulsant)	ANIC-COL3679	China: Xinjang Province, Aletai County	KY695423	KY695404	KY695299		MF152823
Coccinellidae	Epilachnini	Afissa rana	(Kapur)	ANIC-COL3601	China: Tibet Province, Zhangmu	KY695429	KY695366	KY695323	KY695358	MF152787
Coccinellidae	Epilachnini	Afissa? confusa	(Li in Li et Cook)	ANIC-COL3698	China: Guangdong Province	KY695430	KY695381	KY695322		MF152801
Coccinellidae	Microweiseini	Scymnomorphus cuspidatus	Wang et Ren	ANIC-COL3790	China: Tibet Province, Cuona County	KY695438			KY695364	MF152821
Coccinellidae	Noviini	Rodolia pumila	Weise	ANIC-COL3816	China: Jiangxi Pro, Jiulian Mt	KY695427	KY695400	KY695330	KY695361
Coccinellidae	Serangiini	Delphastus catalinae	(Horn)	ANIC-COL3811	USA: ex culture	KY695437	KY695380		KY695362	MF152800
Coccinellidae	Sticholotidini	Sticholotis culleni	Slipinski	ANIC-COL3621	Indonesia: Sumatra, Barat	KY695433	KY695402	KY695324	KY695356
Corylophidae		Holopsis sp. ex Tasmania (Corylophidae)		ANIC-COL437	Australia: Tas, Warra: Log. Decay site, 23 km WNW, Geeveston, 6 marz 2008, Siftted litter, Rainforest with Eucalyptus, M. Wanat. Holopsis sp. det. Weir 2010		KY695389	KY695331		MF152809
Corylophidae		Holopsis sp. ex AU, ACT (Corylophidae)		ANIC-COL356	Australia: ACT, Canberra		KY695388		KY695363	MF152808
						*grey cell = absent
